# Supplementary material for: Geographic variation in the matching between call characteristics and tympanic sensitivity in the Weeping lizard
Source: Ecol Evol. 2021 Dec 14;11(24):18633–50. doi: 10.1002/ece3.8469 (PMC8717325; doi:10.1002/ece3.8469)
Supplement: Supplementary file 1 — Supplementary Material [file ECE3-11-18633-s001.xlsx]

## Sheet: Tympanic sensitivity Contrasts
Variable		Contrast	Estimate	SE	df	t-ratio	p-value
Velocity	1	IM55_PU55	0.267555	0.117707	22.0183	2.27306	0.0331165		IM= Isla Maipo (Northern population)
	2	IM60_PU60	0.267555	0.117707	22.0183	2.27306	0.0331036		PU= Pucón (Southern population)
	3	IM70_PU70	0.267555	0.117707	22.0183	2.27306	0.0331191
	4	IM80_PU80	0.267555	0.117707	22.0183	2.27306	0.0331393		Sound levels: 55, 60, 70, 80 dB SPL
Upper Frequency limit	1	IM55_PU55	-1.43134e+06	1.64995e+06	41.74	-0.867503	0.752151
	2	IM60_PU60	-7.97114e+06	1.63521e+06	40.6305	-4.87469	5.70472e-05
	3	IM70_PU70	-9.56314e+06	1.5811e+06	36.6205	-6.04842	1.08617e-06
	4	IM80_PU80	-9.13424e+06	1.5811e+06	36.6205	-5.77716	4.74047e-06
Cross-Correlation	1	IMCALL55_PUCALL55	-0.639681	0.222863	52	-2.87029	0.0059219		Call origin
Isla Maipo	2	IMCALL60_PUCALL60	-0.639681	0.222863	52	-2.87029	0.00591226		IMCALL= Synthetic call from Isla Maipo (Northern population)
(Northern population)	3	IMCALL70_PUCALL70	-0.639681	0.222863	52	-2.87029	0.00592462		PUCALL= Synthetic call from Pucón Southern populatin)
	4	IMCALL80_PUCALL80	-0.639681	0.222863	52	-2.87029	0.00592129
Cross-Correlation	1	IMCALL55_PUCALL55	-0.360355	0.170534	69.4877	-2.11309	0.0382247
Pucón	2	IMCALL60_PUCALL60	-0.360355	0.170534	69.4877	-2.11309	0.0382067
(Southern population)	3	IMCALL70_PUCALL70	-0.360355	0.170534	69.4877	-2.11309	0.0382262
	4	IMCALL80_PUCALL80	-0.360355	0.170534	69.4877	-2.11309	0.0382151
